# Supplementary material for: SARS‐CoV‐2 indoor environment contamination with epidemiological and experimental investigations
Source: Indoor Air. 2022 Oct 24;32(10):e13118. doi: 10.1111/ina.13118 (PMC9828560; doi:10.1111/ina.13118)
Supplement: Supplementary file 2 — Appendix S2 [file INA-32-0-s002.xlsx]

## Sheet: S1
Table S1: Patient information
Patient id	Index patient	Age at the time of collection (years)	Age group	Gender	Collection day	Collection location	Ventilation information	Number of other known COVID-patients in the same room / home	Days from the onset of symptoms	Days from the last Positive PCR	N Charité PCR from saliva (Ct value)	N1 US CDC PCR from saliva (Ct value)	Genome copy number in saliva with (copies/ml)	Virus culture from saliva	Overall environment sample result	Nasopharyngeal rt-PCR at the time of collection	Antibody result IgG (+ = positive with one IgG test, ++ = positive with two IgG tests. )	Mikroneutralisation titer	Virus variantc	Oxygen support at the time of the collection	Respiratory symptoms (cough, horseness, sore throat, shortness of breath)	Gastrointestinal symptoms (diarrea, vomiting, stomac pain, nausea)	Fever (38℃ or higher ) on collection day	SpO2-level (normal >94%)	Respiratorion rate (normal 12-16/min)	Blood pressure (syst 100-180 mmHg)	Level of conciousness	COVID-19 findings on thorax rtg or Chest CTe	B - Hemoglobin (g/liter) f	B - Hematocrit (%)	B - Red blood cell count (E12/liter)	E - Mean corpuscolar volume (fl)	E - Red cell distribution width (%)	E - Mean corpuscular hemoglobin (pg/cell)	E - Mean corpuscular hemoglobin concentration in red blood cells (g/liter)	B - Total white blood cell count (E9/liter)	B - trombocyte or blood cell platelet count (E9/liter)	P - C-reactive protein (mg/liter)	P - potassium (mmol/liter)	P - Sodium (mmol/liter)	P - Calcium (mmol/liter)	S - calcium, ionized (mmol/liter pH 7.4)	P - Magnesium (mmol/liter)	P- Phosphate (mmol/liter)	P - Creatinine (µmol/liter)	Pt - Glomerular filtration rate (ml/min/1.73 m2)	P - Albumin (g/liter)	P - Ferritin (µg/liter)	P - Troponin I (ng/liter)
P1	Yes	54	51-60	Female	2020-07-03	Hospital, ICU	Mechanical ventilation, laminar area in the middle of the room, overall 20.52 ACH	0	11	3	NA	NA	NA	NA	Neg	NA	NA	NA	non-VoC	No	Yes	No	Yes	Normal	Normal	Low	Normal	Neg	94*	30*	3.38*	89	17*	28	311*	20.4*	193	282*	3.4	138	2.45	NA	0.83	0.81	88	64*	27*	1576*	<3
P2	Yes	41	41-50	Female	2020-08-10	Hospital, cohort, patient hall	Mechanical displacement ventilation, 1.67 ACH	1	10	9	NA	NA	NA	NA	Pos	NA	NA	NA	non-VoC	No	Yes	Yes	Yes	Normal	High	Normal	Normal	Pos	123	36	3.91	93	12	32	338	6.6	222	94*	3.6	138	2.29	NA	0.76	NA	51	115	31*	344*	<3
P3	No	45	41-50	Female	2020-08-10	Hospital, cohort, patient hall	Mechanical displacement ventilation, 1.67 ACH	1	16	8	NA	NA	NA	NA	Neg	NA	NA	NA	non-VoC	No	Yes	Yes	No	Low	High	Normal	Normal	Pos	126	40	4.58	86	13	28	319*	4.1	365*	43*	4.2	138	2.34	NA	0.84	NA	41*	121	34*	407*	<3
P4	Yes	32	31-40	Female	2020-08-18	Hospital, cohort, patient hall	Mechanical displacement ventilation, 1.67 ACH	1	11	8	NA	NA	NA	NA	Neg	NA	NA	NA	non-VoC	No	No	Yes	Yes	Normal	High	Normal	Normal	Pos	124	37	4.12	90	12	30	335	3.8	189	65*	3.5	141	2.15	NA	0.79	NA	54	120	31*	222*	<3
P5	No	42	41-50	Male	2020-08-18	Hospital, cohort, patient hall	Mechanical displacement ventilation, 1.67 ACH	1	9	1	NA	NA	NA	NA	Neg	NA	NA	NA	non-VoC	Oxygen mask	Yes	Yes	Yes	Low	High	Normal	Normal	Pos	133*	41	4.72	87	13	28	324	9.5*	207	196*	3.6	145	2.21	NA	0.83	NA	67	113	31*	1022*	6
P6	Yes	29	21-30	Male	2020-08-21	Hospital, cohort, patient hall	Mechanical displacement ventilation, 1.67 ACH	2	10	2	No Ct	NA	NA	Neg	Neg	NA	NA	NA	non-VoC	Nasal canula	Yes	Yes	Yes	Low	High	Low	Normal	Pos	140	42	5.18	82	13	27	330	7.0	175	144*	4.0	139	2.05	NA	0.88	NA	80	115	34*	335*	<3
P7	Yes	53	51-60	Male	2020-09-18	Hospital, cohort, patient hall	Mechanical displacement ventilation, 1.67 ACH	3	7	2	34.65	28.99	NA	Neg	Pos	NA	NA	NA	non-VoC	Nasal canula	Yes	No	No	Low	High	Normal	Normal	Pos	138	39	4.57	86	12	30	350	5.6	250	70*	4.2	136*	2.24	NA	0.85	NA	58	111	29*	886*	9
P8	Yes	21	21-30	Male	2020-09-20	Hospital, cohort, patient hall	Mechanical displacement ventilation, 1.67 ACH	2	5	2	No Ct	No Ct	NA	Neg	Neg	Pos	NA	NA	non-VoC	No	Yes	No	No	Normal	Normal	Normal	Normal	Neg	159	50	5.40	92	12	29	321	3.9	131*	<4	4.1	138	2.32	NA	0.76	NA	76	124	36	197*	3
P9	Yes	64	61-70	Female	2020-09-25	Hospital, cohort, patient hall	Mechanical displacement ventilation, 1.67 ACH	1	12	4	No Ct	NA	NA	Neg	Pos	NA	NA	NA	non-VoC	No	Yes	No	No	Low	Normal	Normal	Normal	Neg	136	42	4.77	87	12	29	328	4.7	204	37*	3.7	137	2.26	1.24	0.78	NA	64	89	34*	190*	4
P10	Yes	22	21-30	Female	2020-09-28	Home	c. 0.5 ACHb	0	2	1	33.11	9.24	1650	Pos	Pos	NA	NA	NA	non-VoC	No	No	Yes	Yes	Normal	Normal	Normal	Normal	NA	NA	NA	NA	NA	NA	NA	NA	NA	NA	NA	NA	NA	NA	NA	NA	NA	NA	NA	NA	NA	NA
P11	Yes	35	31-40	Male	2020-10-10	Home	c. 0.5 ACHb	0	5	1	No Ct	No Ct	NA	Neg	Negd	NA	NA	NA	non-VoC	No	No	No	No	Normal	Normal	Normal	Normal	NA	NA	NA	NA	NA	NA	NA	NA	NA	NA	NA	NA	NA	NA	NA	NA	NA	NA	NA	NA	NA	NA
P12	No	40	31-40	Female	2020-10-10	Home	c. 0.5 ACHb	1	Healthy	NA	No Ct	31.88	NA	Neg	Neg	NA	NA	NA	non-VoC	No	No	No	No	Normal	Normal	Normal	Normal	NA	NA	NA	NA	NA	NA	NA	NA	NA	NA	NA	NA	NA	NA	NA	NA	NA	NA	NA	NA	NA	NA
P13	Yes	74	71-80	Female	2020-10-17	Hospital, cohort, patient hall	Mechanical displacement ventilation, 1.67 ACH	4	3	2	29.83	25.11	791000	Neg	Pos	Pos	Pos ++	80	non-VoC	No	Yes	No	Yes	Low	High	Normal	Normal	Pos	119	36	3.64*	99*	12	33	331	13.1*	221	142*	3.9	133*	NA	NA	NA	NA	58	88	NA	382*	NA
P14	No	40	31-40	Male	2020-10-17	Hospital, cohort, patient hall	Mechanical displacement ventilation, 1.67 ACH	4	15	11	36.28	30.05	5720	Neg	NA	NA	NA	NA	non-VoC	No	Yes	No	No	Normal	Normal	Normal	Normal	Pos	143	42	5.06	83	13	28	341	7.6	505*	36*	4,1	135*	2.26	NA	0.95*	NA	92	89	31*	502*	<3
P15	No	52	51-60	Male	2020-10-17	Hospital, cohort, patient hall	Mechanical displacement ventilation, 1.67 ACH	4	6	5	30.69	27.19	50100	Neg	NA	NA	Neg	NA	non-VoC	No	Yes	No	Yes	Normal	Normal	Normal	Normal	Pos	152	46	5.61	82	14	27	333	3.8	132*	<4	3.4	137	2.29	NA	0.73	NA	76	100	40	204*	<3
P16	No	67	61-70	Male	2020-10-17	Hospital, cohort, patient hall	Mechanical displacement ventilation, 1.67 ACH	4	11	5	23.19	18.23	20400000	Pos	NA	NA	Pos +	80	non-VoC	No	No	No	Yes	Low	High	Normal	Normal	Pos	162	47	5.13	91	13	32	347	10.2*	221	136*	3.1*	133*	NA	NA	NA	NA	85	82	NA	NA	NA
P17	No	24	21-30	Female	2020-10-17	Hospital, cohort, patient hall	Mechanical displacement ventilation, 1.67 ACH	4	7	5	33.63	29.29	17600	Neg	NA	Pos	Neg	80	non-VoC	No	No	Yes	No	Normal	High	Normal	Normal	Neg	140	42	4.74	89	12	30	331	3.2*	179	<4	3.8	139	2.31	NA	0.77	NA	43*	137	40	35	3
P18	Yes	80	71-80	Male	2020-10-29	Hospital, single room	Mechanical displacement ventilation, 4.7 ACH	0	9	3	31.68	26.65	81300	Pos	Pos	NA	NA	NA	non-VoC	No	Yes	Yes	Yes	Normal	Normal	Normal	Normal	NA	133*	39	4.13*	94	13	32	341	4.2	150	87*	3.3	131*	2.18	NA	0.84	0.78	51*	97	25*	784*	91*
P19a	No	80	71-80	Male	2020-11-17	Hospital, cohort, patient hall		8	17	14	NA	NA	NA	NA	NA	NA	NA	NA	non-VoC									Pos
P20a	No	55	51-60	Male	2020-11-17	Hospital, cohort, patient hall		8	11	10	NA	NA	NA	NA	NA	NA	NA	NA	non-VoC									Pos
P21	No	43	41-50	Female	2020-11-17	Hospital, cohort, patient hall	Mechanical displacement ventilation, 1.67 ACH	8	11	10	37.50	32.87	No Ct	Neg	NA	NA	NA	NA	non-VoC	No	No	Yes	Yes	Normal	High	Normal	Normal	Neg	132	40	4.52	88	14	29	332	3.6	216	34*	4.2	140	2.20	NA	0.87	NA	52	113	30*	71	<3
P22	No	39	31-40	Male	2020-11-17	Hospital, cohort, patient hall	Mechanical displacement ventilation, 1.67 ACH	8	14	12	No Ct	No Ct	NA	Neg	NA	NA	NA	NA	non-VoC	No	Yes	No	Yes	Low	High	Normal	Normal	Pos	114*	33*	3.33*	99*	14	34*	347	2.8*	234	364*	3.5	139	2.22	1.18	0.90*	NA	59*	130	28*	918*	5
P23a	No	52	51-60	Female	2020-11-17	Hospital, cohort, patient hall		8	15	13	NA	NA	NA	NA	NA	NA	NA	NA	non-VoC									Pos
P24a	No	55	51-60	Female	2020-11-17	Hospital, cohort, patient hall		8	19	16	NA	NA	NA	NA	NA	NA	NA	NA	non-VoC									Pos
P25a	No	44	41-49	Female	2020-11-17	Hospital, cohort, patient hall		8	11	10	NA	NA	NA	NA	NA	NA	NA	NA	non-VoC									Pos
P26	Yes	81	81-90	Male	2020-11-17	Hospital, cohort, patient hall	Mechanical displacement ventilation, 1.67 ACH	8	14	1	NA	NA	NA	NA	Pos	Pos	Neg	<10	non-VoC	No	Yes	No	Yes	Low	High	Normal	Normal	Pos	131*	38*	4.30	88	13	31	346	5.9	184	209*	4.2	125*	2.26	1.18	0.61*	NA	74	84	30	639*	48*
P27	No	53	51-60	Female	2020-11-24	Hospital, cohort, patient hall	Mechanical displacement ventilation, 1.67 ACH	3	8	7	31.97	28.26	29300	Neg	NA	Pos	Pos +	<10	non-VoC	Nasal canula	Yes	Yes	Yes	Low	High	Normal	Normal	Pos	117	36	4.02	90	13	29	322	2.6*	156	279*	3.6	134*	2.10*	NA	0.80	0.76	44	111	29*	1577*	5
P28	No	80	71-80	Female	2020-11-24	Hospital, cohort, patient hall	Mechanical displacement ventilation, 1.67 ACH	3	13	5	NA	NA	NA	NA	NA	NA	NA	NA	non-VoC	Nasal canula	Yes	No	Yes	Low	High	Normal	Normal	Pos	130	39	4.39	89	13	30	332	8.1	378*	84*	3.6	135*	NA	NA	0.82	NA	51	88	NA	1564*	<3
P29	No	64	61-70	Female	2020-11-24	Hospital, cohort, patient hall	Mechanical displacement ventilation, 1.67 ACH	3	Unknown (>10)	4	No Ct	34.32	NA	Neg	NA	NA	Pos +	<10	non-VoC	No	No	Yes	Yes	Low	High	Normal	Normal	Pos	131	39	4.07	95	13	32	339	7.2	246	213*	2.8*	139	2.23	NA	0.87	NA	60	93	35*	199*	6
P30	No	40	31-40	Male	2020-11-24	Hospital, cohort, patient hall	Mechanical displacement ventilation, 1.67 ACH	3	12	8	No Ct	36.41	NA	Neg	NA	NA	NA	NA	non-VoC	No	Yes	No	No	Normal	High	Normal	Normal	Pos	144	45	5.31	84	13	27	324	20.9*	472*	24*	4.1	137	2.44	NA	NA	NA	63	117	39	830*	5
P31	No	47	41-50	Male	2020-11-27	Home	c. 0.5 ACHb	1	Healthy	NA	No Ct	No Ct	NA	Neg	NA	NA	NA	NA	non-VoC	No	No	No	No	Normal	Normal	Normal	Normal	NA	NA	NA	NA	NA	NA	NA	NA	NA	NA	NA	NA	NA	NA	NA	NA	NA	NA	NA	NA	NA	NA
P32	No	44	41-50	Female	2020-11-27	Home	c. 0.5 ACHb	1	Healthy	NA	No Ct	No Ct	NA	Neg	NA	NA	NA	NA	non-VoC	No	No	No	No	Normal	Normal	Normal	Normal	NA	NA	NA	NA	NA	NA	NA	NA	NA	NA	NA	NA	NA	NA	NA	NA	NA	NA	NA	NA	NA	NA
P33	Yes	18	11-20	Male	2020-11-27	Home	c. 0.5 ACHb	0	4	2	27.92	24.12	219000	Pos	Pos	NA	NA	<10	non-VoC	No	Yes	No	Yes	Normal	Normal	Normal	Normal	NA	NA	NA	NA	NA	NA	NA	NA	NA	NA	NA	NA	NA	NA	NA	NA	NA	NA	NA	NA	NA	NA
P34	No	16	11-20	Female	2020-11-27	Home	c. 0.5 ACHb	1	Healthy	NA	No Ct	No Ct	NA	Neg	NA	NA	NA	NA	non-VoC	No	No	No	No	Normal	Normal	Normal	Normal	NA	NA	NA	NA	NA	NA	NA	NA	NA	NA	NA	NA	NA	NA	NA	NA	NA	NA	NA	NA	NA	NA
P35	No	37	31-40	Female	2020-11-27	Home	c. 0.5 ACHb	1	Healthy	NA	No Ct	No Ct	NA	Neg	NA	NA	NA	<10	non-VoC	No	No	No	No	Normal	Normal	Normal	Normal	NA	NA	NA	NA	NA	NA	NA	NA	NA	NA	NA	NA	NA	NA	NA	NA	NA	NA	NA	NA	NA	NA
P36	No	40	31-40	Male	2020-11-27	Home	c. 0.5 ACHb	1	Healthy	NA	34.38	31.56	No Ct	Neg	NA	Neg 2.11.2020, 25.11.2020 and 1.12.2020	NA	<10	non-VoC	No	Yes	No	No	Normal	Normal	Normal	Normal	NA	NA	NA	NA	NA	NA	NA	NA	NA	NA	NA	NA	NA	NA	NA	NA	NA	NA	NA	NA	NA	NA
P37	Yes	17	11-20	Female	2020-11-27	Home	c. 0.5 ACHb	0	5	4	29.54	24.46	360000	Neg	Posd	NA	NA	<10	non-VoC	No	Yes	No	No	Normal	Normal	Normal	Normal	NA	NA	NA	NA	NA	NA	NA	NA	NA	NA	NA	NA	NA	NA	NA	NA	NA	NA	NA	NA	NA	NA
P38	Yes	64	61-70	Male	2020-12-01	Hospital, cohort, patient hall	Mechanical displacement ventilation, 1.67 ACH	11	2	1	27.79	21.47	2100000	Neg	Pos	Pos	Neg	<10	non-VoC	No	Yes	No	Yes	Low	High	Normal	Normal	Pos	135	40	4.09*	97	15*	33	340	4.8	271	<4	4.0	139	2.34	NA	0.70*	NA	63	99	37	74	14
P39	No	74	71-80	Male	2020-12-01	Hospital, cohort, patient hall	Mechanical displacement ventilation, 1.67 ACH	11	7	6	No Ct	No Ct	NA	Neg	NA	NA	Pos ++	320	non-VoC	No	No	No	No	Normal	High	Normal	Normal	NA	112*	35*	3.87*	90	12	29	321	10.0*	550*	54*	4.6	136*	NA	NA	NA	NA	132*	46*	NA	276*	NA
P40	Yes	74	71-80	Female	2020-12-03	Hospital, cohort, patient hall	Mechanical displacement ventilation, 1.67 ACH	11	4	1	30.23	24.54	273000	Neg	Pos	NA	Neg	<10	non-VoC	No	Yes	Yes	Yes	Low	High	Normal	Normal	Pos	114*	35	3.73*	95	13	31	323	7.5	180	125*	3.5	138	2.28	NA	0.77	NA	108*	43*	32*	676*	46*
P41	Yes	74	71-80	Female	2020-12-08	Hospital, cohort, patient hall	Mechanical displacement ventilation, 1.67 ACH	0	5	2	No Ct	34.92	NA	Neg	Pos	NA	Pos ++	40	non-VoC	No	Yes	Yes	No	Normal	Normal	Normal	Normal	Pos	126	38	4.47	86	14	28	328	6.9	246	98*	3.6	142	2.28	1.18	0.91	1.00	67	78	29*	259*	7
P42	Yes	21	21-30	Female	2020-12-10	Home	c. 0.5 ACHb	0	5	3	32.17	30.43	15300	Neg	Pos	NA	NA	NA	non-VoC	No	No	Yes	No	Normal	Normal	Normal	Normal	NA	NA	NA	NA	NA	NA	NA	NA	NA	NA	NA	NA	NA	NA	NA	NA	NA	NA	NA	NA	NA	NA
P43	Yes	76	71-80	Male	2020-12-15	Hospital, cohort, patient hall	Mechanical displacement ventilation, 1.67 ACH	9	5	2	28.89	22.16	2930000	Neg	Pos	NA	Neg	10	non-VoC	No	Yes	Yes	Yes	Low	High	Normal	Normal	Pos	123*	37*	3.74*	98	13	33	334	3.7	188	48*	3.5	134*	2.37	NA	0.84	NA	134*	44*	32*	825*	31
P44	Yes	74	71-80	Male	2020-12-17	Hospital, cohort, patient hall	Mechanical displacement ventilation, 1.67 ACH	7	8	3	33.22	28.83	26300	Neg	Neg	NA	Pos +	160	non-VoC	No	Yes	No	No	Low	High	Normal	Normal	Pos	151	47	5.21	90	14	29	321	10.1*	214	36*	3.8	139	2.30	NA	1.10*	NA	94	69	34	488*	14
P45	Yes	67	61-70	Female	2020-12-17	Hospital, cohort, patient hall	Mechanical displacement ventilation, 1.67 ACH	7	11	9	29.67	23.89	521000	Neg	NA	NA	NA	NA	non-VoC	No	Yes	No	No	Low	High	Normal	Normal	Pos	133	41	4.53	91	13	29	324	6.0	195	20*	3.1*	145	2.26	NA	0.73	NA	63	89	27*	134*	6
P46	Yes	31	31-40	Male	2021-01-19	Home	c. 0.5 ACHb	0	7	4	30.66	26.59	101000	Pos	Neg	NA	NA	NA	non-VoC	No	Yes	No	No	Normal	Normal	Normal	Normal	NA	NA	NA	NA	NA	NA	NA	NA	NA	NA	NA	NA	NA	NA	NA	NA	NA	NA	NA	NA	NA	NA
P47	No	34	31-40	Female	2021-01-19	Home	c. 0.5 ACHb	1	Healthy	NA	No Ct	No Ct	NA	Neg	NA	NA	NA	NA	non-VoC	No	No	No	No	Normal	Normal	Normal	Normal	NA	NA	NA	NA	NA	NA	NA	NA	NA	NA	NA	NA	NA	NA	NA	NA	NA	NA	NA	NA	NA	NA
P48	Yes	77	71-80	Male	2021-02-09	Hospital, cohort, patient hall	Mechanical displacement ventilation, 1.67 ACH	7	6	1	28.56	22.88	1190000	Neg	Neg	NA	Neg	<10	SGTF	Nasal canula	Yes	No	Yes	Low	High	Normal	Normal	Pos	103*	31*	3.73*	83	15*	28	331	3.8	108*	25*	3.9	138	2.02*	1.11*	0.49*	1.06	160*	35*	30*	498*	56*
P49	Yes	81	81-90	Male	2021-02-16	Hospital, cohort, patient hall	Mechanical displacement ventilation, 1.67 ACH	7	7	4	20.04	22.69	805000	Neg	Pos	NA	Pos ++	>640	non-VoC	No	Yes	No	No	Normal	High	Normal	Normal	Pos	136	41	4.26	97	14	32	331	5.4	224	28*	4.4	141	2.25	NA	0.78	NA	57*	91	32*	382*	16
P50	Yes	32	31-40	Female	2021-02-22	Home	c. 0.5 ACHb	2	4	1	27.78	22.24	3650000	Neg	Pos	NA	NA	NA	alpha	No	Yes	No	No	Normal	Normal	Normal	Normal	NA	NA	NA	NA	NA	NA	NA	NA	NA	NA	NA	NA	NA	NA	NA	NA	NA	NA	NA	NA	NA	NA
P51	Yes	32	31-40	Male	2021-02-22	Home	c. 0.5 ACHb	2	4	-2	34.89	32.19	1690	Neg	Pos	Pos	NA	NA	alpha	No	Yes	No	No	Normal	Normal	Normal	Normal	NA	NA	NA	NA	NA	NA	NA	NA	NA	NA	NA	NA	NA	NA	NA	NA	NA	NA	NA	NA	NA	NA
P52	Yes	40	31-40	Male	2021-02-23	Hospital, cohort, patient hall	Mechanical displacement ventilation, 1.67 ACH	12	8	7	23.33	17.38	51300000	Pos	Pos	NA	Neg	<10	alpha	No	Yes	Yes	Yes	Low	High	Normal	Normal	Pos	157	47	5.2	90	13	30	337	2.8*	151	19*	3.7	136*	2.23	NA	0.77	NA	87	96	32*	376*	28
P53	Yes	75	71-80	Female	2021-02-25	Hospital, cohort, patient hall	Mechanical displacement ventilation, 1.67 ACH	9	8	5	36.18	31.97	No Ct	Neg	Pos	Pos	Neg	<10	alpha	No	Yes	Yes	Yes	Normal	High	Normal	Normal	Pos	135	39	4.49	87	12	30	347	3.4	226	23*	4.0	128*	2.33	NA	0.91	NA	42*	97	32*	121	4
P54	Yes	45	41-50	Female	2021-03-02	Hospital, cohort, patient hall	Mechanical displacement ventilation, 1.67 ACH	10	7	2	34.29	26.46	13600	Neg	Pos	NA	Neg	<10	alpha	No	Yes	Yes	Yes	Low	High	Normal	Normal	Pos	105*	32*	3.60*	88	12	29	331	10.2*	153	113*	3.3	140	NA	NA	NA	NA	41*	120	NA	104	3
P55	Yes	80	71-80	Male	2021-03-04	Hospital, cohort, patient hall	Mechanical displacement ventilation, 1.67 ACH	10	8	5	NA	NA	NA	NA	Neg	NA	Neg	NA	alpha	No	Yes	Yes	Yes	Low	High	Normal	Normal	Pos	128*	38*	4.29	89	13	30	335	2.0*	84*	70*	3.9	138	NA	NA	NA	NA	64	88	NA	NA	14
P56	Yes	34	31-40	Male	2021-03-16	Hospital, cohort, patient hall	Mechanical displacement ventilation, 2.99 ACH	11	4	2	29.58	25.49	314000	Neg	Pos	NA	NA	NA	NA	Oxygen mask	Yes	No	Yes	Low	High	Normal	Normal	Pos	139	40	4.71	85	13	30	346	2.8*	98*	80*	3.5	133*	2.11*	NA	0.90	1.63*	68	119	37	566*	7
a No saliva or environmental sampling collected and thus removed from the data
b According Finnish construction law, air change rate in homes should be 0.5 ACH
c Cases before the first VoC strain (alpha) was detected in Finland during December 2020 are considered non-VoCs
d One surface sample had Ct value >38 with one PCR but the collection was considered negative in analyses due to too weak signal
e Included imaging results were taken within three days from the collection day
f Total blood count and blood platelets, potassium, sodium, creatinine, and C-reactive protein were measured within one day from the collection day, other laboratory results within three days from the collection day
* Value over or under the normal laboratory limits considering age, sex and reference population.
SGTF= S gene target failure, possible alpha or beta variant
ACH = Air change per hour
[truncated: 9 more columns]

## Sheet: S2
Table S2: Statistical tests		Table S2: Statistical tests
Null hypothesis	Test variable X	N	Group 1 statisticsa	Group 2 statisticsa	Group 3 statisticsa	Group 4 statisticsa	Test	Test statistic	Sig. (2-sided)	Effect size*
Variable X is normally distributed	Age - all patients	56	49 (43)				Shapiro-Wilk-test	0.946	0.013
	Age - index patients	31	53 (42)				Shapiro-Wilk-test	0.879	0.005
	Days from the onset of symptoms - all patients	48	6.0 (4)				Shapiro-Wilk-test	0.960	0.100
	Days from the onset of symptoms - index patients	31	6.8 [3.07]				Shapiro-Wilk-test	0.962	0.341
	Ct value from saliva with N Charite PCR - all patients	28	30.77 [4.10]				Shapiro-Wilk-test	0.972	0.195
	Ct value from saliva with US CDC PCR - all patients	32	24.82 (5.64)				Shapiro-Wilk-test	0.963	0.049
	Ct value from saliva with N Charite PCR - index patients	21	30.19 [3.81]				Shapiro-Wilk-test	0.935	0.213
	Ct value from saliva with US CDC PCR - index patients	22	25.12 [5.40]				Shapiro-Wilk-test	0.919	0.095
	Number of other patients in the ward/house	30	7 (8)				Shapiro-Wilk-test	0.823	<0.001
	C-reactive protein level - index patients	23	90.50 (102)				Shapiro-Wilk-test	0.085	0.015
	Ferritin level - index patients	22	457.18 [347.88]				Shapiro-Wilk-test	0.886	0.058
	D dimer level - index patients	23	0.80 (0.70)				Shapiro-Wilk-test	0.331	<0.001
	Fibrinogen level - index patients	20	4.66 [1.34]				Shapiro-Wilk-test	0.939	0.370
	Ct value of air samples	29	35.20 (2.44)				Shapiro-Wilk-test	0.919	0.028
	RNA copy number in saliva - all patients	24	2.46E5 (1.07E6)				Shapiro-Wilk-test	0.362	<0.001
There is no difference in index patient charasteristic X between home (1) and hospital (2)	Age	31	26.5 (13.0)	67.0 (35.0)			Independent-Samples Mann-Whitney U test	3.596	<0.001	0.646
	Gender (male/female)	31	50.0% males	56.6% males			Fisher-Freeman-Halton Exact Test		1.000
	Mean time from the onset of symptoms (days)	31	4.5 [1.41]	7.6 [3.10]			Independent-Samples T-test	3.804	<0.001	1.115
	Mean time from the last positive PCR (days)	31	1.5 (3.0)	2.0 (3.0)			Independent-Samples Mann-Whitney U test	1.497	0.145	0.269
	Fever (yes/no)	31	25.0% yes	69.6% yes			Fisher-Freeman-Halton Exact Test		0.043
	Respiratory symptoms (yes/no)	31	62.5% yes	95.7% yes			Fisher-Freeman-Halton Exact Test		0.043
	Ct value from air samples	29	34.84 (2.63)	35.45 (2.60)			Independent-Samples Mann-Whitney U test	1.084	0.295
	GI symptoms (yes/no)	31	25.0% yes	47.8% yes			Fisher-Freeman-Halton Exact Test		0.412
There is no difference in variable X between positive (1) and negative (2) surface collections	RNA copy number in saliva of index patient	14	3.14E5 (2.85E6)	1.01E5			Independent-Samples Mann-Whitney U test	1.168	0.291	0.312
	Treatment place (home/hospital)	26	home: 42.9%, hospital: 63.2%	Home: 57.1%, hospital: 36.8%			Fisher-Freeman-Halton Exact Test		0.407
	Virus strain (VoC/non-VoC)	24	non-VoC: 52.6%, VoC: 80.0%	non-VoC: 47.4%, VoC: 20.0%			Fisher-Freeman-Halton Exact Test		0.358
	Number of other patients in the ward/house	26	8.0 (10.0)	1.0 (2.0)			Independent-Samples Mann-Whitney U test	2.378	0.018	0.466
	CRP level of index patient	16	80.00 (88.00)	94.00 (41.00)			Independent-Samples Mann-Whitney U test	0.567	0.583	0.142
	Ferritin level of index patient	17	468.58 [299.31]	283.50 [66.09]			Independent-Samples T-test	2.159	0.050
	D dimer level of index patient	14	0.95 (0.73)	0.80 (0.85)			Independent-Samples Mann-Whitney U test	0.497	0.635	0.400
	Fibrinogen level of index patient	15	4.85 [1.07]	4.84 [2.00]			Independent-Samples T-test	0.523	0.506
	Low lymphocyte level in blood of the index patient (yes/no)	19	yes: 68.8%, no:33.3%	yes:31.3%, no: 66.7%			Fisher-Freeman-Halton Exact Test		0.523
	Low eosinophile level in blood of the index patient (yes/no)	19	yes: 68.8%, no:33.3%	yes:31.3%, no: 66.7%			Fisher-Freeman-Halton Exact Test		0.523
	High alcaline phosphatase level in plasma of the index patient (yes/no)	17	yes: 100.0%, no: 60.0%	yes: 0.0%, no: 40.0%			Fisher-Freeman-Halton Exact Test		0.515
	High alanine aminotrasferase level in plasma of the index patient (yes/no)	19	yes: 77.8%, no: 50.0%	yes: 22.2%, no: 50.0%			Fisher-Freeman-Halton Exact Test		0.350
	Respiration rate of index patient (high/normal)	26	high: 66.7%, normal: 45.5%	high: 33.3%, normal: 54.5%			Fisher-Freeman-Halton Exact Test		0.426
	SpO2-level of index patient (low/normal)	26	low: 83.3%, normal: 35.7%	low: 16.7%, normal: 64.3%			Fisher-Freeman-Halton Exact Test	6.374	0.026
	Age of the index patient	26	64.0 (41.0)	32.0 (19.0)			Independent-Samples Mann-Whitney U test	1.819	0.069	0.356
	Days from the onset of symptoms	26	6.4 [3.38]	7.1 [2.91]			Independent-Samples T-test	0.545	0.591	0.216
There is no difference in variable X between positive (1) and negative (2) air collections	Days from the onset of symptoms	29	6.2 [3.21]	7.7 [2.64]			Independent-Samples T-test	1.215	0.235	0.295
	Treatment place (home/hospital)	29	home: 57.1%, hospital: 36.4%	home: 42.9, hospital: 63.6%			Fisher-Freeman-Halton Exact Test		0.403
	Virus strain (VoC/non-VoC)	27	non-VoC: 42.9%, VoC: 50.0%	non-VoC: 57.1%, VoC: 50.0%			Fisher-Freeman-Halton Exact Test		1.000
	Number of other patients in the ward/house	29	4.5 (9.0)	2.0 (8.0)			Independent-Samples Mann-Whitney U test	0.225	0.845	0.042
	CRP level of index patient	20	96.00 (89.00)	70.00 (87.00)			Independent-Samples Mann-Whitney U test	0.357	0.757	0.080
	Ferritin level of index patient	20	420.38 [265.20]	498.23 [395.96]			Independent-Samples T-test	0.394	0.698	0.185
	D dimer level of index patient	17	0.85 (0.83)	0.80 (0.73)			Independent-Samples Mann-Whitney U test	1.131	0.270	0.274
	Fibrinogen level of index patient	18	5.19 [1.09]	4.66 [1.60]			Independent-Samples T-test	0.343	0.736	0.171
	Low lymphocyte level in blood of the index patient (yes/no)	22	yes: 35.3%, no: 40.0%	yes: 64.7%, no: 60.0%			Fisher-Freeman-Halton Exact Test		1.000
	Low eosinophile level in blood of the index patient (yes/no)	22	yes: 26.7, no: 57.1%	yes: 73.3%, 42.9%			Fisher-Freeman-Halton Exact Test		0.343
	High alcaline phosphatase level in plasma of the index patient (yes/no)	20	yes: 0.0%, no: 41.8%	yes: 100.0%, no: 58.8%			Fisher-Freeman-Halton Exact Test		0.521
	High alanine aminotrasferase level in plasma of the index patient (yes/no)	20	yes: 30.0%, no: 41.6%	yes: 70.0%, no: 58.3%			Fisher-Freeman-Halton Exact Test		0.374
	Respiration rate of index patient (high/normal)	29	high: 41.2%, normal: 41.7%	high: 58.8%, normal: 58.3%			Fisher-Freeman-Halton Exact Test		1.000
	SpO2-level of index patient (low/normal)	29	low: 38.5%, normal: 43.8%	low: 61.5%, normal: 56.3%			Fisher-Freeman-Halton Exact Test	5.326	0.098
	Age of the index patient	29	58.8 (51.0)	41.0 (43.0)			Independent-Samples Mann-Whitney U test	0.421	0.679	0.078
	RNA copy number in saliva of index patient	16	2.73E5 (1.85E6)	3.60E5 (1.09E6)			Independent-Samples Mann-Whitney U test	0.688	0.536	0.167
There is no difference in variable X based on saliva culture result (1: positive, 2: negative)?	Days from the onset of symptoms	24	6.8 [3.31]	7.1 [3.32]			Independent-Samples T-test	0.243	0.810	0.122
	Ct value from saliva with N Charite	59	28.32 [4.27]	31.44 [3.88]			Independent-Samples T-test	2.145	0.019	0.759
	Ct value from saliva with US CDC	65	21.18 (11.26)	28.55 (7.58)			Independent-Samples Mann-Whitney U test	3.526	<0.001	0.437
	RNA copy number in saliva	24	1.60E5 (2.81E7)	2.94E5 (8.84E5)			Independent-Samples Mann-Whitney U test	0.400	0.721	0.082
There is no difference RNA copy number in saliva between groups of variable X?	Symtoms (1: just GI symptoms, 2: just respiratory symptoms, 3: GI and respiratory symptoms, 4: neither)	24	1.53E4 (NA)	3.37E5 (8.57E5)	1.77E5 (1.50E7)	2.04E7 (NA)	Independent-Samples Kruskal-Wallis test	6.766	0.080
	Respiratory symptoms (1: yes, 2: no)	24	2.94E5 (1.10E6)	1.65E4 (1.53E7)			Independent-Samples Mann-Whitney U test	1.162	0.273	0.237
	GI symptoms (1: yes, 2: no)	24	2.93E4 (1.59E6)	3.60E5 (1.14E6)			Independent-Samples Mann-Whitney U test	1.222	0.238	0.249
	Treatment place (1: home, 2: hospital)	24	1.01E5 (3.58E5)	3.14E5 (1.62E6)			Independent-Samples Mann-Whitney U test	1.238	0.234	0.253
	Virus strain (1: VoC, 2:non-VoC)	22	8.05E5 (2.75E7)	2.19E5 (9.69E5)			Independent-Samples Mann-Whitney U test	0.509	0.649	0.109
	Gender (1: male, 2: female)	24	2.67E5 (2.26E6)	1.51E5 (5.74E5)			Independent-Samples Mann-Whitney U test	1.054	0.312	0.215
	Low lymphocyte level in blood of the index patient (1: yes, 2: no)	17	5.60E5 (2.67E6)	2.63E4 (6.44E5)			Independent-Samples Mann-Whitney U test	1.687	0.104	0.409
	Low eosinophile level in blood of the index patient (1: yes, 2: no)	17	5.53E5 (7.23E6)	5.01E4 (7.87E5)			Independent-Samples Mann-Whitney U test	1.366	0.193	0.331
	High alcaline phosphatase level in plasma of the index patient (1: yes, 2: no)	16	4.10E5 (NA)	4.17E5 (2.26E6)			Independent-Samples Mann-Whitney U test	0.476	0.700	0.119
	High alanine aminotrasferase level in plasma of the index patient (1: yes, 2: no)	17	1.72E5 (1.34E7)	5.21E5 (2.05E6)			Independent-Samples Mann-Whitney U test	0.905	0.404	0.219
	Age (1: over 50, 2:under 50)	24	6.56E5 (1.81E6)	5.93E4 (3.41E5)			Independent-Samples Mann-Whitney U test	1.790	0.078	0.365
There is no difference in PCR results between groups of variable X	Surface type (1:high-touch surfaces, 2: low-touch surfaces, 3: toilet surfaces, 4: other surfaces)	252	11.3% positive	11.5% positive	5.9% positive	0.0% positive	Fisher-Freeman-Halton Exact Test		0.646
There is no difference in variable X between surface (1) and air collection (2)	PCR result (positive/negative)	25	57.7% positive	41.4% positive			McNemar's test		0.344
PCR results from toilet surfaces were similar between groups of X	GI symptoms (1: yes, 2: no)	21	25.0% positive	0.0% positive			Fisher-Freeman-Halton Exact Test		0.229
Variable X was similar in patients with (1) and without (2) GI symptoms	High alcaline phosphatase level in plasma of the index patient (yes/no)	34	6.7% high	21.0% high			Fisher-Freeman-Halton Exact Test		0.355
	High alanine aminotrasferase level in plasma of the index patient (yes/no)	36	29.4% high	52.6% high			Fisher-Freeman-Halton Exact Test		0.192
Variable X was similar in patients with (1) and without (2) respiratory symptoms	Low lymphocyte level in blood of the index patient (yes/no)	36	70.0% low	66.7% low			Fisher-Freeman-Halton Exact Test		1.000
	Low eosinophile level in blood of the index patient (yes/no)	36	56.6% low	50.0% low			Fisher-Freeman-Halton Exact Test		1.000
	CRP level	32	80.00 (106.00)	65.00 (131.00)			Independent-Samples Mann-Whitney U test	0.234	0.815	0.041
	Ferritin level	34	581.38 [433.30]	160.60 [102.91]			Independent-Samples T-test	4.539	<0.001	1.034
Variable X was similar in patients with (1) and without (2) fever	Low lymphocyte level in blood of the index patient (yes/no)	36	87.5% low	33.3% low			Fisher-Freeman-Halton Exact Test		0.002
	Low eosinophile level in blood of the index patient (yes/no)	36	66.7% low	33.3% low			Fisher-Freeman-Halton Exact Test		0.081
	CRP level	32	105.50 (139.00)	36.50 (31.00)			Independent-Samples Mann-Whitney U test	2.745	0.005	0.485
	Ferritin level	34	570.55 [488.35]	425.92 [283.43]			Independent-Samples T-test	1.092	0.283	0.337
a Normally distributed data: mean [SD], non-normally distributed data: median (IQR), catecorigal data: percentages
b Effect sizes for Independent-Samples T-test are reported as Cohen's D values and for Mann-Whitney U test as z/sqrt(N)

## Sheet: S3
Table S3: Information about the air samples
Collection number	Index patient	Sample id	Protocol	Place/Distance from patient	Sampling time	Filter/level	RNA isolation	N Charité PCR	N1 US CDC PCR	PCR total	RNA copy number (copies/ml of sample)
1	P1	A1	Dekati	0.95 m	4 h	25 mm CA/ stage 3	Trizol	No ct	NA	-
		A2				25 mm CA/ stage 2		No ct	NA	-
		A3				25 mm CA/ stage 1		No ct	NA	-
		A4				40 mm CA/ backup		No ct	NA	-
		A5	Biospot	1.35 m		NA		No ct	NA	-
2	P2 and P3	A6	Dekati	2 m from P2 and 5 m from P3	3 h 15 min	25 mm CA/ stage 3	Trizol	No ct	No ct	-
		A7				25 mm CA/ stage 2		No ct	No ct	-
		A8				25 mm CA/ stage 1		No ct	No ct	-
		A9				40 mm CA/ backup		No ct	No ct	-
		A10	Biospot			NA		No ct	No ct	-
3	P2 and P3	A11	Dekati	2 m from P2 and 5 m from P3	3 h 15 min	25 mm CA/ stage 3	Trizol	No ct	No ct	-
		A12				25 mm CA/ stage 2		No ct	No ct	-
		A13				25 mm CA/ stage 1		No ct	36.64	+
		A14				40 mm CA/ backup		No ct	No ct	-
		A15	Biospot			NA		No ct	No ct	-
4	P4 and P5	A16	Dekati	2 m from P4 and 5 m from P5	3 h 20 min	25 mm CA/ stage 3	Trizol	No ct	No ct	-
		A17				25 mm CA/ stage 2		No ct	No ct	-
		A18				25 mm CA/ stage 1		No ct	No ct	-
		A19				40 mm CA/ backup		No ct	No ct	-
		A20	Biospot			NA		No ct	No ct	-
5	P6	A21	Dekati	95 cm	4 h	25 mm CA/ stage 3	Trizol	No ct	NA	-
		A22				25 mm CA/ stage 2		No ct	NA	-
		A23				25 mm CA/ stage 1		No ct	NA	-
		A24				40 mm CA/ backup		No ct	NA	-
		A25	Biospot			NA		No ct	NA	-
6	P7	A26	Dekati	1.5 m	2.5 h	25 mm CA/ stage 3	Trizol	No ct	No ct	-
		A27				25 mm CA/stage 2		No ct	No ct	-
		A28				25 mm CA/ stage 1		No ct	No ct	-
		A29				40 mm CA/ backup		No ct	No ct	-
7	P8	A30	Dekati	110 cm		25 mm CA/ stage 1	Trizol	No ct	No ct	-
		A31				25 mm CA/ stage 2		No ct	No ct	-
		A32				25 mm CA/ stage 1		No ct	No ct	-
		A33				40 mm CA/ backup		No ct	No ct	-
		A34	Biospot			NA		No ct	No ct	-
8	P9	A35	Dekati	1 m	2 h	25 mm CA/ stage 3	Trizol	No ct	No ct	-
		A36				25 mm CA/ stage 2		No ct	No ct	-
		A37				25 mm CA/ stage 1		No ct	No ct	-
		A38				40 mm CA/ backup		No ct	No ct	-
		A39	Biospot			NA		No ct	No ct	-
9	P10	A40	Dekati	1.2 m	3 h	25 mm CA/ stage 3	Trizol	No ct	34.84	+
		A41				25 mm CA/ stage 2		No ct	No ct	-
		A42				25 mm CA/ stage 1		No ct	No ct	-
		A43				40 mm CA/ backup		No ct	31.95	+
10	P11 and P12	A44	Dekati	1.5 m	3 h	25 mm CA/stage 3	Trizol	No ct	No ct	-
		A45				25 mm CA/ stage 2		No ct	No ct	-
		A46				25 mm CA/ stage 1		No ct	No ct	-
		A47				40 mm CA/ backup		No ct	No ct	-
		A48	Biospot	1 m		NA		No ct	No ct	-
		A49	Open plate with media	Table/1 m		NA		No ct	No ct	-
		A50		Table/2 m		NA		No ct	No ct	-
		A51		Table/2 m		NA		No ct	No ct	-
		A52		Another room		NA		No ct	No ct	-
11	P13	A53	Dekati	1.5 m	2.5 h	25 mm CA/ stage 3	Trizol	No ct	No ct	-
		A54				25 mm CA/ stage 2		No ct	No ct	-
		A55				25 mm CA/ stage 1		No ct	No ct	-
		A56				40 mm CA/ backup		No ct	No ct	-
		A57	Biospot	2.5 m	1.5 h	NA		No ct	No ct	-
12	P18	A58	Open plate with media	Table/1 m	45 min	NA	Trizol	No ct	No ct	-
		A59		Windowsill/1 m				No ct	No ct	-
		A60		Floor/ 1 m				No ct	No ct	-
		A61		Floor/0.5 m				No ct	No ct	-
		A62		Table/0.5 m				No ct	No ct	-
		A63	Button	20-30 cm	13 min	MCE		No ct	No ct	-
		A64	Open plate with cells	Table/1 m	45 min	NA		No ct	No ct	-
		A65		Windowsill/1 m				No ct	No ct	-
		A66		Floor/1 m				No ct	No ct	-
		A67		Floor/0.5 m				No ct	No ct	-
		A68		Table/0.5 m				No ct	No ct	-
13	P26	A69	Button	20-30 cm	22 min	Gelatin	Trizol	No ct	No ct	-
		A70	Open plate with media	Table/1-2 m	30 min	NA		No ct	34.37	+
		A71		Floor/1-2 m				No ct	No ct	-
		A72		Behind patient/1-2 m				No ct	No ct	-
15	P33	A73	Button	20-30 cm	31 min	Gelatin	Trizol	No ct	No ct	-
		A74	Open plate with cells	Negative control	NA	NA		No ct	No ct	-
		A75		Table/0.5 m	31 min			No ct	No ct	-
		A76		Table/0.75 m				No ct	No ct	-
		A77		Table/0.2 m				36.48	31.09	+	2.52x10^4
		A78		Table/1 m				No ct	No ct	-
		A79		Table/1.5 m				No ct	No ct	-
16	P37	A80	Button	20-30 cm	20-25 min	Gelatin	Trizol	No ct	No ct	-
		A81	Open plate with media	Table/1.5 m		NA		No ct	No ct	-
		A82		Shelf/0.5 m		NA		No ct	No ct	-
		A83		Table/0.5 m		NA		No ct	No ct	-
18	P40	A84	Open plate with media	Table/<0.5 m	25 min	NA	Trizol	No ct	No ct	-
		A85		Table/<0.5 m		NA		No ct	No ct	-
		A86		Windowsill/1-2 m		NA		No ct	No ct	-
		A87		Floor/1 m		NA		No ct	35.57	+
		A88	Button	20-30 cm	18 min	Gelatin		No ct	35.33	+
19	P41	A89	Open plate with media	Floor/<0.5 m	30 min	NA	Trizol	No ct	No ct	-
		A90		Floor/1 m		NA		No ct	No ct	-
		A91		Table/<0.5 m		NA		No ct	No ct	-
		A92		Table/0.5 m		NA		No ct	No ct	-
		A93	Button	20-30 cm	22 min	Gelatin		No ct	No ct	-
		A94	Open plate with cells	Negative control	30 min	NA		No ct	No ct	-
		A95		Table/<0.5 m		NA		No ct	No ct	-
		A96		Floor/0.5 m		NA		No ct	No ct	-
		A97		Floor/1 m		NA		No ct	36.10	+
		A98		Table 0.5 m		NA		No ct	No ct	-
20	P42	A99	Open plate with media	Windowsill/<0.5m	30 min	NA	Trizol	No ct	35.08	+
		A100		Windowsill/0.5 m		NA		No ct	No ct	-
		A101		Floor/0.5 m		NA		No ct	No ct	-
		A102		Table/0.75 m		NA		No ct	No ct	-
		A103		Table/1.2 m		NA		No ct	No ct	-
		A104	Button	20-30 cm	21 min	Gelatin		No ct	35.09	+
		A105	Open plate with cells	Negative control	30 min	NA		No ct	No ct	-
		A106		Window sill/<0.5 m, and 10 breaths on plate		NA		No ct	No ct	-
		A107		Floor/0.5 m		NA		No ct	36.59	+
		A108		Table/1.2 m		NA		No ct	34.53	+
		A109		Windowsill/0.5 m		NA		No ct	36.66	+
		A110		Behind/0.75 m		NA		No ct	No ct	-
21	P43	A111	Open plate with cells	Negative control	30 min	NA	Trizol	No ct	No ct	-
		A112		Floor/1 m		NA		No ct	No ct	-
		A113		Floor/<0.5 m		NA		No ct	No ct	-
		A114		Table/<0.5 m		NA		26.09	No ct	+	2.05x10^7
		A115		10 breaths on plate		NA		No ct	No ct	-
		A116		Table/<0.5 m		NA		30.91	No ct	+	9.16x10^5
		A117	Open plate with media	Floor/1 m		NA		No ct	No ct	-
		A118		Floor/<0.5 m		NA		No ct	No ct	-
		A119		Table/<0.5 m		NA		No ct	No ct	-
		A120	Button	20-30 cm	15 min	Gelatin		No ct	No ct	-
22	P44	A121	Open plate with cells	Windowsill/1-2 m	40 min	NA	Trizol	No ct	No ct	-
		A122		Table/<0.5 m		NA		No ct	No ct	-
		A123		Table/0.5 m		NA		No ct	No ct	-
		A124		Floor/<0.5 m		NA		No ct	No ct	-
		A125		Floor/1 m		NA		No ct	No ct	-
		A126		Another room		NA		No ct	No ct	-
		A127		Floor/>2 m	35 min	NA		No ct	No ct	-
		A128		Floor/>2 m		NA		No ct	No ct	-
		A129		Floor/>2 m		NA		No ct	No ct	-
		A130		Floor/>2 m		NA		No ct	No ct	-
		A131		Another room		NA		No ct	No ct	-
		A132		Another room		NA		No ct	No ct	-
		A133		Spit on cells/ 10cm	NA	NA		No ct	No ct	-
		A134		Breathing/10 cm	NA	NA		No ct	No ct	-
		A135		Coughing/10 cm	NA	NA		No ct	No ct	-
		A136		Talking/10 cm	2 min	NA		No ct	No ct	-
	P45	A137		Spit on cells/10 cm	NA	NA		33.77	No ct	+	1.45x10^5
		A138		Negative control	NA	NA		No ct	No ct	-
		A139		Breathing/10 cm	NA	NA		No ct	No ct	-
		A140		Coughing/10 cm	NA	NA		No ct	No ct	-
		A141		Talking/10 cm	2 min	NA		No ct	No ct	-
23	P46 and P47	A142	Open plate with cells	Negative control	30 min	NA	Trizol	No ct	No ct	-
		A143		10 breaths/10 cm		NA		No ct	No ct	-
		A144		Coughing/10 cm		NA		No ct	No ct	-
		A145		Table/40 cm		NA		No ct	No ct	-
		A146		50 cm		NA		No ct	No ct	-
		A147		Floor/30 cm		NA		No ct	No ct	-
24	P48	A148	Andersen	1-2 m	10 min	>7 μm	QIAcube	No Ct	No ct	-
		A149				4.7-7 µm		No Ct	No ct	-
		A150				3.3-4.7 µm		No Ct	No ct	-
		A151				2.1-3.3 µm		No Ct	No ct	-
		A152				1.1-2.1 µm		No Ct	No ct	-
		A153				0.65-1.1 µm		No Ct	No ct	-
		A154			20 min	>7 μm		No Ct	No ct	-
		A155				4.7-7 µm		No Ct	No ct	-
		A156				3.3-4.7 µm		No Ct	No ct	-
		A157				2.1-3.3 µm		No Ct	No ct	-
		A158				1.1-2.1 µm		No Ct	No ct	-
		A159				0.65-1.1 µm		No Ct	No ct	-
		A160			30 min	>7 μm		No Ct	No ct	-
		A161				4.7-7 µm		No Ct	No ct	-
		A162				3.3-4.7 µm		No Ct	No ct	-
		A163				2.1-3.3 µm		No Ct	No ct	-
		A164				1.1-2.1 µm		No Ct	No ct	-
		A165				0.65-1.1 µm		No Ct	No ct	-
25	P49	A166	Andersen	1-2 m	10 min	>7 μm	QIAcube	No ct	No ct	-
		A167				4.7-7 µm		No ct	No ct	-
		A168				3.3-4.7 µm		No ct	No ct	-
		A169				2.1-3.3 µm		No ct	No ct	-
		A170				1.1-2.1 µm		No ct	36.45	+
		A171				0.65-1.1 µm		No ct	32.87	+
		A172			20 min	>7 μm		37.47	33.85	+	1.33x10^4
		A173				4.7-7 µm		No ct	No ct	-
		A174				3.3-4.7 µm		No ct	36.31	+
		A175				2.1-3.3 µm		No ct	36.51	+
		A176				1.1-2.1 µm		No ct	33.77	+
		A177				0.65-1.1 µm		No ct	35.2	+
		A178			30 min	>7 μm		No ct	36.92	+
		A179				4.7-7 µm		No ct	No ct	-
		A180				3.3-4.7 µm		37.85	33.12	+	1.04x10^4
		A181				2.1-3.3 µm		No ct	34.46	+
		A182				1.1-2.1 µm		No ct	No ct	-
		A183				0.65-1.1 µm		No ct	35.22	+
26	P50 and P51	A184	Open plate with media	Table/50 cm	60 min	NA	QIAcube	No ct	No ct	-
		A185		Table/1 m		NA		No ct	No ct	-
		A186		Table/1.3 m		NA		No ct	No ct	-
		A187		Table/1 m		NA		No ct	No ct	-
		A188		Table/2 m		NA		No ct	No ct	-
		A189		Table/3 m		NA		No ct	No ct	-
		A190		Table/4 m		NA		No ct	34.47	+
		A191		Table/4 m		NA		No ct	No ct	-
		A192		Table/5 m		NA		No ct	No ct	-
27	P52	A193	Andersen	1-2 m	10 min	>7 μm	QIAcube	No Ct	No ct	-
		A194				4.7-7 µm		No Ct	No ct	-
		A195				3.3-4.7 µm		No Ct	No ct	-
		A196				2.1-3.3 µm		No Ct	No ct	-
		A197				1.1-2.1 µm		No Ct	No ct	-
		A198				0.65-1.1 µm		No Ct	No ct	-
		A199			20 min	>7 μm		No Ct	No ct	-
		A200				4.7-7 µm		No Ct	No ct	-
		A201				3.3-4.7 µm		No Ct	No ct	-
		A202				2.1-3.3 µm		No Ct	No ct	-
		A203				1.1-2.1 µm		No Ct	No ct	-
		A204				0.65-1.1 µm		No Ct	No ct	-
		A205			30 min	>7 μm		No Ct	No ct	-
		A206				4.7-7 µm		No Ct	No ct	-
		A207				3.3-4.7 µm		No Ct	No ct	-
		A208				2.1-3.3 µm		No Ct	No ct	-
		A209				1.1-2.1 µm		No Ct	No ct	-
		A210				0.65-1.1 µm		No Ct	No ct	-
28	P53	A211	Open plate with media	Talking/<0.5 m		NA	QIAcube	No ct	No ct	-
		A212		Floor/0.5 m		NA		No ct	No ct	-
		A213		Floor/1 m		NA		No ct	No ct	-
		A214		Behind the patient/1-2 m		NA		No ct	No ct	-
		A215		Coughing/10 cm		NA		No ct	No ct	-
		A216	Open plate with cells	Talking/<0.5 m		NA		No ct	No ct	-
		A217		Floor/0.5 m		NA		No ct	No ct	-
		A218		Floor/1 m		NA		No ct	No ct	-
		A219		Behind the patient/1-2 m		NA		No ct	No ct	-
		A220		Coughing/10 cm		NA		No ct	No ct	-
		A221		Negative control		NA		No ct	No ct	-
29	P54	A222	Andersen	1-2 m	10 min	>7 μm	QIAcube	No Ct	No ct	-
		A223				4.7-7 µm		No Ct	No ct	-
		A224				3.3-4.7 µm		No Ct	36.89	+
		A225				2.1-3.3 µm		No Ct	No ct	-
		A226				1.1-2.1 µm		No Ct	33.76	+
		A227				0.65-1.1 µm		No Ct	No ct	-
		A228			20 min	>7 μm		No Ct	No ct	-
		A229				4.7-7 µm		No Ct	No ct	-
		A230				3.3-4.7 µm		No Ct	No ct	-
		A231				2.1-3.3 µm		No Ct	36.61	+
		A232				1.1-2.1 µm		No Ct	No ct	-
		A233				0.65-1.1 µm		No Ct	No ct	-
		A234			30 min	>7 μm		No Ct	No ct	-
		A235				4.7-7 µm		No Ct	No ct	-
		A236				3.3-4.7 µm		No Ct	36.7	+
		A237				2.1-3.3 µm		No Ct	No ct	-
		A238				1.1-2.1 µm		No Ct	No ct	-
		A239				0.65-1.1 µm		No Ct	No ct	-
		A240	E filter		30 min	Gelatin		No ct	No ct	-
30	P55	A241	Open plate with cells	Table/0.5 m	30 min	NA	QIAcube	No Ct	No ct	-
		A242		Table/<0.5 m		NA		No Ct	No ct	-
		A243		Table/1.25 m		NA		No Ct	No ct	-
		A244		Floor/2 m		NA		No Ct	No ct	-
		A245		Floor/<2 m		NA		No Ct	No ct	-
		A246		Negative control		NA		No Ct	No ct	-
		A247	Button	20-30 cm	15 min	Gelatin		No Ct	No ct	-
31	P56	A248	E filter		30 min	Gelatin	QIAcube	No Ct	No ct	-
		A249	Andersen	1-2 m	10 min	>7 μm		No Ct	No ct	-
		A250				4.7-7 µm		No Ct	No ct	-
		A251				3.3-4.7 µm		No Ct	No ct	-
		A252				2.1-3.3 µm		No Ct	No ct	-
		A253				1.1-2.1 µm		No Ct	No ct	-
		A254				0.65-1.1 µm		No Ct	No ct	-
		A255			20 min	>7 μm		No Ct	No ct	-
		A256				4.7-7 µm		No Ct	No ct	-
		A257				3.3-4.7 µm		No Ct	No ct	-
		A258				2.1-3.3 µm		No Ct	No ct	-
		A259				1.1-2.1 µm		No Ct	No ct	-
		A260				0.65-1.1 µm		No Ct	No ct	-
		A261			30 min	>7 μm		No Ct	No ct	-
		A262				4.7-7 µm		No Ct	No ct	-
		A263				3.3-4.7 µm		No Ct	No ct	-
		A264				2.1-3.3 µm		No Ct	No ct	-
		A265				1.1-2.1 µm		No Ct	No ct	-
		A266				0.65-1.1 µm		No Ct	No ct	-
CA: cellulose-acetate membrane filter
MCE: mixed cellulose esters filter
Dekati Cascade impactor stage 1: particles >10.0 μm
Dekati Cascade impactor stage 2: particles 2.5-10.0 μm
Dekati Cascade impactor stage 3: particles 1.0-2.5 μm
Dekati Cascade impactor backup filter: particles <1.0 μm

## Sheet: S4
	Table S4: Statistics for active air collections sorted by collection method
			Andersen	Biospot	Button	Decati	eFilter
	Collection time (h)	Mean	0.2, 0.3 and 0.5	3.1	0.3	3.1	0.5
		SD	NA	0.88	0.08	0.64	0.00
		Range	NA	1.5–4.0	0.25–0.5	2.0–4.0	0.5–0.5
	Days from the onset of symptoms of the index patient	Mean	6.6	8.0	6.5	7.2	5.5
		SD	1.52	3.34	3.28	3.53	2.12
		Range	4–8	3–12	4–14	2–12	4–7
	Distance from the index patient (m)	Mean	0.7	1.5	0.2-0.3	1.4	0.9
		SD	0.089	0.58	0.00	0.42	0.14
		Range	NA	0.95–2.5	NA	0.95–2.0	NA
	PCR result	pos%	40.0	0.0	22.2	18.2	0.0
		95% CI	9.4–79.1	NA	4.9–54.4	4.0–46.7	NA
		Mean Ct valuea	35.24	NA	35.21	34.48	NA
		N(pos)/N(all)	2/5	0/9	2/9	2/11	0/2
	SD=standard deviation, CI=confidence interval
	a According to N1 US CDC PCR

## Sheet: S5
Table S5: Information about the surface samples
Collection	Patient id	Sample id	Specific sampling place	Surface	Culture result	N Charité PCR	N1 US CDC PCR	PCR total
2	P2 and P3	S1	Cell phone, P2	Cell phone	NA	No ct	No ct	-
		S2	Dringking bottle, P2	Drinkin glass/bottle	NA	No ct	No ct	-
		S3	Bedside table, P2	Table	NA	No ct	No ct	-
		S4	Bed rail, P2	Bed rail	NA	No ct	No ct	-
		S5	Toilet door handle	Door handle	NA	No ct	No ct	-
		S6	Toilet button	Toilet button	NA	No ct	No ct	-
		S7	Toilet seat	Toilet seat	NA	No ct	No ct	-
		S8	Inside door handle	Door handle	NA	No ct	No ct	-
		S9	Outside door handle	Door handle	NA	No ct	No ct	-
		S10	Nurse's neck	Staff/PPE	NA	No ct	No ct	-
3	P2 and P3	S11	Cell phone, P3	Cell phone	NA	No ct	No ct	-
		S12	Drinking bottle, P3	Drinkin glass/bottle	NA	No ct	No ct	-
		S13	Bedside table, P3	Table	NA	No ct	No ct	-
		S14	Bed rail, P3	Bed rail	NA	No ct	No ct	-
		S15	Inside of FFP3	Staff/PPE	NA	No ct	No ct	-
		S16	Outside of FFP3	Staff/PPE	NA	No ct	No ct	-
		S17	Inside of surgical mask	Staff/PPE	NA	No ct	No ct	-
		S18	Outsinde of surgical mask	Staff/PPE	NA	No ct	No ct	-
		S19	Computer	Computer	NA	No ct	No ct	-
		S20	Airvent	Airvent	NA	No ct	No ct	-
4	P4 and P5	S21	Nurses neck	Staff/PPE	Neg	No ct	NA	-
		S22	Cell phone, P5	Cell phone	Neg	No ct	NA	-
		S23	Drinking bottle, P5	Drinkin glass/bottle	Neg	No ct	NA	-
		S24	Inside door handle	Door handle	Neg	No ct	NA	-
		S25	Outside door handle	Door handle	Neg	No ct	NA	-
		S26	Bed rail, P5	Bed rail	Neg	No ct	NA	-
		S27	Table, P5	Table	Neg	No ct	NA	-
		S28	Cell phone, P4	Cell phone	Neg	No ct	NA	-
		S29	Computer	Computer	Neg	No ct	NA	-
5	P6	S30	Cell phone	Cell phone	Neg	No ct	No ct	-
		S31	Drinking bottle, outside	Drinkin glass/bottle	Neg	No ct	No ct	-
		S32	Drinking bottle neck	Drinkin glass/bottle	Neg	No ct	No ct	-
		S33	Bedsine table	Table	Neg	No ct	No ct	-
		S34	Sweat	Other high-touch place	Neg	No ct	No ct	-
		S35	Bed rail	Bed rail	Neg	No ct	No ct	-
		S36	Blood preasure meter	Hospital equipment	Neg	No ct	No ct	-
		S37	Toilet door handle	Door handle	Neg	No ct	No ct	-
		S38	Toilet seat	Toilet seat	Neg	No ct	No ct	-
6	P7	S39	Cell phone	Cell phone	Neg	No ct	No ct	-
		S40	Drinking glass	Drinkin glass/bottle	Neg	No ct	No ct	-
		S41	Bedside table	Table	Neg	No ct	No ct	-
		S42	Bed rail	Bed rail	Neg	No ct	No ct	-
		S43	Toilet door handle	Door handle	Neg	No ct	No ct	-
		S44	Toilet seat	Toilet seat	Neg	No ct	No ct	-
		S45	Toilet button	Toilet button	Neg	No ct	No ct	-
		S46	Eyeglass box	Other high-touch place	Neg	No ct	No ct	-
		S47	Pulse oximeter	Hospital equipment	Neg	No ct	32.07	+
7	P8	S48	Cell phone	Cell phone	Neg	No ct	No ct	-
		S49	Nightstand	Table	Neg	No ct	No ct	-
		S50	bed railings	Bed rail	Neg	No ct	No ct	-
		S51	drinking glass	Drinkin glass/bottle	Neg	No ct	No ct	-
		S52	Door handle inside	Door handle	Neg	No ct	No ct	-
		S53	Door handle outside	Door handle	Neg	No ct	No ct	-
		S54	Biospot condensate	Hospital equipment	Neg	No ct	No ct	-
		S55	FFP3 mask outside	Staff/PPE	Neg	No ct	No ct	-
		S56	FFP3 mask inside	Staff/PPE	Neg	No ct	No ct	-
8	P9	S57	Cell phone	Cell phone	Neg	No ct	No ct	-
		S58	Night stand	Table	Neg	No ct	No ct	-
		S59	Drinking glass	Drinkin glass/bottle	Neg	39.04	No ct	-
		S60	Bed railings	Bed rail	Neg	No ct	No ct	-
		S61	Bed linens	Other high-touch place	Neg	42.91	36.77	+
		S62	Floor	Floor	Neg	No ct	37.38	+
9	P10	S63	Cell phone	Cell phone	Neg	No ct	No ct	-
		S64	Toilet door handle	Door handle	Neg	No ct	No ct	-
		S65	Toilet seat	Toilet seat	Neg	No ct	No ct	-
		S66	Rug	Floor	Neg	No ct	No ct	-
		S67	Dining table	Table	Neg	No ct	No ct	-
		S68	Bedroom table	Table	Neg	No ct	No ct	-
		S69	Pillow	Other high-touch place	Neg	No ct	No ct	-
		S70	Remote control	Other high-touch place	Neg	No ct	No ct	-
		S71	Cup	Drinkin glass/bottle	Neg	No ct	No ct	-
		S72	Kitchen	Table	Neg	No ct	No ct	-
10	P11 and P12	S73	Cell phone, P11	Cell phone	Neg	No ct	No ct	-
		S74	Computer	Computer	Neg	No ct	No ct	-
		S75	Computer table	Table	Neg	No ct	38.9	-
		S76	Dining table	Table	Neg	No ct	No ct	-
		S77	Floor	Floor	Neg	No ct	No ct	-
		S78	Toilet button	Toilet button	Neg	No ct	No ct	-
		S79	Toilet seat	Toilet seat	Neg	No ct	No ct	-
		S80	Toidet door handle	Door handle	Neg	No ct	No ct	-
		S81	Keys	Other low-touch place	Neg	No ct	No ct	-
		S82	Drinking glass, P11	Drinkin glass/bottle	Neg	No ct	No ct	-
11	P13-P17	S83	Cell phone, P13	Cell phone	Neg	No ct	No ct	-
		S84	Bedside table, P13	Table	Neg	No ct	No ct	-
		S85	Stroller	Hospital equipment	Neg	No ct	No ct	-
		S86	Bed railings, P13	Bed rail	Neg	No ct	NA	-
		S87	Floor	Floor	Neg	33.77/35.7/36.05	32.55	+
		S88	Towel	Other low-touch place	Neg	No ct	No ct	-
		S89	Decati	Hospital equipment	Neg	No ct	No ct	-
		S90	Biospot	Hospital equipment	Neg	No ct	No ct	-
		S91	Bed remote, P13	Bed remote	Neg	No ct	37.22	+
		S92	Bag, P13	Other high-touch place	Neg	39.33	36.28	+
12	P18	S93	Bed rail	Bed rail	Neg	39.74	No ct	-
		S94	Floor	Floor	Neg	No ct	39.11	-
		S95	Bed side table	Table	Neg	No ct	No ct	-
		S96	Toilet button	Toilet button	Neg	33.52	No ct	+
		S97	Toilet tap	Tap	Neg	No ct	No ct	-
		S98	Toilet bowl	Toilet bowl	Neg	No ct	No ct	-
		S99	WC door, inside	Door handle	Neg	No ct	No ct	-
		S100	WC door, outside	Door handle	Neg	No ct	No ct	-
		S101	Bed remote	Bed remote	Neg	No ct	No ct	-
		S102	Glasses	Other high-touch place	Neg	No ct	No ct	-
13	P19-P26	S103	Cell phone, P26	Cell phone	Neg	No ct	No ct	-
		S104	Floor near P26	Floor	Neg	No ct	No ct	-
		S105	Bed railing, P26	Bed rail	Neg	No ct	37.79	+
		S106	Bedside table, P26	Table	Neg	No ct	No ct	-
		S107	Window sill	Other low-touch place	Neg	No ct	36.26	+
		S108	Toiler door handle, inside	Door handle	Neg	No ct	No ct	-
		S109	Toilet door handle, outside	Door handle	Neg	No ct	No ct	-
		S110	Toilet button	Toilet button	Neg	No ct	No ct	-
		S111	Toilet tap	Tap	Neg	No ct	No ct	-
		S112	Floor, room center	Floor	Neg	No ct	No ct	-
15	P31-P34	S113	Cell phone, P33	Cell phone	Neg	No ct	37.16	+
		S114	Computer monitor, P33	Computer	Neg	No ct	No ct	-
		S115	Keyboard, P33	Computer	Neg	30.79/34.78 / 35.01	29.22	+
		S116	Water bottle, P33	Drinkin glass/bottle	Neg	32.58/37.34 / 37.32	32.11	+
		S117	Mouse, P33	Computer	Neg	No ct	No ct	-
		S118	Headphone, P33	Other high-touch place	Neg	39.57 / 39.76	34.59	+
		S119	Guitar, P33	Other high-touch place	Neg	No ct	36.65	+
		S120	Room door handle, P33	Door handle	Neg	No ct	No ct	-
		S121	Toilet button	Toilet button	Neg	No ct	No ct	-
		S122	Floor below patient P33	Floor	Neg	No ct	No ct	-
16	P35-P37	S123	Cell phone, P37	Cell phone	Neg	No ct	No ct	-
		S124	Computer keyboard, P37	Computer	Neg	No ct	No ct	-
		S125	Room door handle, P37	Door handle	Neg	No ct	No ct	-
		S126	Floor in front of patient P37	Floor	Neg	No ct	No ct	-
		S127	Bedside table, P37	Table	Neg	No ct	No ct	-
		S128	Computer desk, P37	Table	Neg	38.84	No ct	-
		S129	Toilet button	Toilet button	Neg	No ct	No ct	-
		S130	Toilet door handle	Door handle	Neg	No ct	No ct	-
		S131	Toilet tap	Tap	Neg	No ct	No ct	-
		S132	Drinking can, P37	Drinkin glass/bottle	Neg	No ct	No ct	-
17	P38-P39	S133	Bedside table, P38	Table	Neg	No ct	No ct	-
		S134	Cell phone, P38	Cell phone	Neg	No ct	No ct	-
		S135	Floor next to the bed, P38	Floor	Neg	No ct	No ct	-
		S136	Bed rail, P38	Bed rail	Neg	No ct	No ct	-
		S137	Main door handle	Door handle	Neg	No ct	No ct	-
		S138	Hospital tablet	Hospital equipment	Neg	37.39 / 36.94	33.66	+
		S139	Window sill	Other low-touch place	Neg	No ct	No ct	-
		S140	Toilet button	Toilet button	Neg	No ct	No ct	-
		S141	Toilet tap	Tap	Neg	No ct	No ct	-
		S142	Toilet door handle	Door handle	Neg	No ct	No ct	-
18	P40	S143	Cell phone	Cell phone	Neg	39.39	35.36	+
		S144	Floor	Floor	Neg	No ct	No ct	-
		S145	Eating table	Table	Neg	No ct	No ct	-
		S146	Bedside table	Table	Neg	No ct	No ct	-
		S147	Bed railing	Bed rail	Neg	No ct	No ct	-
		S148	Maindoor handle	Door handle	Neg	No ct	No ct	-
		S149	Toilet bowl	Toilet bowl	Neg	No ct	No ct	-
		S150	Toilet button	Toilet button	Neg	No ct	No ct	-
		S151	Toilet seat	Toilet seat	Neg	No ct	No ct	-
		S152	Toilet tap	Tap	Neg	No ct	No ct	-
19	P41	S163	Cell phone	Cell phone	Neg	No ct	No ct	-
		S164	Eating table	Table	Neg	No ct	No ct	-
		S165	Bedside table	Table	Neg	No ct	No ct	-
		S166	Floor 1 m from patient	Floor	Neg	No ct	No ct	-
		S167	Drinking glass	Drinkin glass/bottle	Neg	No ct	No ct	-
		S168	Toilet door handler	Door handle	Neg	No ct	No ct	-
		S169	Bed railing	Bed rail	Neg	No ct	No ct	-
		S170	Toilet seat	Toilet seat	Neg	No ct	No ct	-
		S171	Toilet bowl	Toilet bowl	Neg	No ct	No ct	-
		S172	Toilet button	Toilet button	Neg	No ct	No ct	-
20	P42	S173	Cell phone	Cell phone	Neg	No ct	37.58	+
		S174	Floor	Floor	Neg	No ct	No ct	-
		S175	Laptop screen	Computer	Neg	No ct	No ct	-
		S176	Desk	Table	Neg	35.89	33.58	+
		S177	Keyboard	Computer	Neg	No ct	No ct	-
		S178	Door handler	Door handle	Neg	No ct	No ct	-
		S179	Toilet seat	Toilet seat	Neg	No ct	No ct	-
		S180	Toilet door handle	Door handle	Neg	No ct	No ct	-
		S181	Toilet flush button	Toilet button	Neg	No ct	37.92	+
		S182	Toilet tap	Tap	Neg	No ct	No ct	-
21	P43	S183	Floor	Floor	Neg	No ct	No ct	-
		S184	Eating table	Table	Neg	No ct	No ct	-
		S185	Nightstand	Table	Neg	No ct	No ct	-
		S186	Bed railing	Bed rail	Neg	No ct	No ct	-
		S187	Toilet seat	Toilet seat	Neg	35.70 / 36.05	No ct	+
		S188	Floor	Floor	Neg	No ct	No ct	-
		S189	Eating table	Table	Neg	38.88	No ct	-
		S190	Nightstand	Table	Neg	No ct	No ct	-
		S191	Bed railing	Bed rail	Neg	39.33	No ct	-
		S192	Toilet seat	Toilet seat	Neg	No ct	No ct	-
23	P46 and P47	S193	Mouse	Computer	Neg	No ct	No ct	-
		S194	Coffee cup	Drinkin glass/bottle	Neg	No ct	No ct	-
		S195	Coffee press	Other low-touch place	Neg	No ct	No ct	-
		S196	Wrist rest in front of keyboard	Other high-touch place	Neg	No ct	No ct	-
		S197	Computer monitor	Computer	Neg	No ct	No ct	-
		S198	Floor	Floor	Neg	No ct	No ct	-
		S199	Toilet door handle	Door handle	Neg	No ct	No ct	-
		S200	Cell phone	Cell phone	Neg	No ct	No ct	-
		S201	Toilet button	Toilet button	Neg	No ct	No ct	-
		S202	Toilet tap	Tap	Neg	No ct	No ct	-
26	P50 and P51	S203	Cell phone, P50	Cell phone	Neg	No ct	No ct	-
		S204	Cell phone, P51	Cell phone	Neg	No ct	No ct	-
		S205	Keyboard	Computer	Neg	No ct	No ct	-
		S206	Kitchen tap	Tap	Neg	No ct	No ct	-
		S207	Fridge door handle	Door handle	Neg	No ct	No ct	-
		S208	Pacifier	Other high-touch place	Neg	No ct	No ct	-
		S209	Toilet button	Toilet button	Neg	No ct	No ct	-
		S210	Mug, P50	Drinkin glass/bottle	Neg	41.43	35.95/36.39	+
		S211	Mug, P51	Drinkin glass/bottle	Neg	No ct	No ct	-
		S212	Exhaust air window	Airvent	Neg	No ct	No ct	-
27	P52	S213	Nightstand	Table	NA	No ct	No ct	-
		S214	Eating table	Table	NA	40.32	37.4	+
		S215	Bed railing	Bed rail	NA	No ct	No ct	-
		S216	Cell phone	Cell phone	NA	No ct	No ct	-
		S217	Floor, 1.25 m from patient	Floor	NA	No ct	No ct	-
		S218	IV - pole	Hospital equipment	NA	No ct	No ct	-
		S219	Toilet seat	Toilet seat	NA	No ct	No ct	-
		S220	Toilet tap	Tap	NA	No ct	No ct	-
		S221	Toilet bowl	Toilet bowl	NA	No ct	No ct	-
		S222	Toilet button	Toilet button	NA	No ct	No ct	-
28	P53	S223	Cell phone	Cell phone	Neg	No ct	No ct	-
		S224	Floor	Floor	Neg	41.06	38.18	+
		S225	Eating table	Table	Neg	No ct	No ct	-
		S226	Night stand	Table	Neg	No ct	No ct	-
		S227	Bed railing	Bed rail	Neg	No ct	No ct	-
		S228	Juice pack	Drinkin glass/bottle	Neg	No ct	No ct	-
		S229	Toilet tap	Tap	Neg	No ct	No ct	-
		S230	Toilet seat	Toilet seat	Neg	No ct	No ct	-
		S231	Toilet button	Toilet button	Neg	No ct	No ct	-
		S232	Toilet bowl	Toilet bowl	Neg	No ct	No ct	-
29	P54	S233	Cell phone	Cell phone	Neg	No ct	No ct	-
		S234	Floor	Floor	Neg	No ct	No ct	-
		S235	Toilet tap	Tap	Neg	No ct	No ct	-
		S236	Bedside table	Table	Neg	No ct	37.88	+
		S237	Toilet button	Toilet button	Neg	No ct	No ct	-
		S238	Toilet bowl	Toilet bowl	Neg	No ct	No ct	-
		S239	Toilet seat	Toilet seat	Neg	No ct	No ct	-
		S240	Eating table	Table	Neg	No ct	No ct	-
		S241	Toilet door handle	Door handle	Neg	No ct	No ct	-
		S242	Drinking glass	Drinkin glass/bottle	Neg	No ct	No ct	-
30	P55	S243	Toilet bowl	Toilet bowl	Neg	No ct	No ct	-
		S244	Floor next to patient	Floor	Neg	No ct	No ct	-
		S245	Eating table	Table	Neg	No ct	No ct	-
		S246	Bedside table	Table	Neg	No ct	No ct	-
		S247	Chair next to the patient	Other low-touch place	Neg	No ct	No ct	-
		S248	Cell phone	Cell phone	Neg	No ct	No ct	-
		S249	Toilet seat	Toilet seat	Neg	No ct	No ct	-
		S250	Toilet button	Toilet button	Neg	No ct	No ct	-
		S251	Bed railing	Bed rail	Neg	No ct	No ct	-
		S252	TV stand	Table	Neg	No ct	No ct	-
31	P56	S253	Bed railing	Bed rail	NA	No ct	No ct	-
		S254	Eating table	Table	NA	No ct	No ct	-
		S255	Night stand	Table	NA	No ct	No ct	-
		S256	Floor, 1.5 m from patient	Floor	NA	41.05	34.99/35.06	+
		S257	Cell phone	Cell phone	NA	No ct	No ct	-
		S258	IV stand	Hospital equipment	NA	No ct	No ct	-
		S259	Toilet door handle	Door handle	NA	No ct	No ct	-
		S260	Toilet bolw	Toilet bowl	NA	No ct	No ct	-
		S261	Toilet mat	Floor	NA	No ct	No ct	-
		S262	Toilet button	Toilet button	NA	No ct	No ct	-

## Sheet: S6
	Table S6: Information about the follow-up saliva samples of patients P46, P47, P50, and P51
	Collection	Patient	Information	Virus culture (Ct post-culture)	N Charité PCR	N1 US CDC PCR	PCR total	qPCR (copies/ml)
	23	P46	3rd symptom day	pos (15.57)	28.45	22.26	+	1.20E+06
			4th symptom day	pos (8.54)	27.93	22.44	+	2.08E+06
			5th symptom day	pos (10.42)	29.75	23.67	+	9.67E+05
			6th symptom day	pos (9.36)	26.97	20.90	+	4.42E+06
			7th symptom day	neg (32.58)	28.74	25.53	+	6.33E+05
			8th symptom day	neg (28.90)	28.62	23.72	+	2.05E+06
			9th symptom day	neg (no Ct)	31.23	28.18	+	1.60E+05
			10th symptom day	neg (no Ct)	31.39	27.29	+	1.89E+05
			11th symptom day	neg (no Ct)	32.82	28.39	+	7.39E+04
			12th symptom day	neg (34.55)	30.07	25.07	+	3.00E+05
		P47	3rd symptom day of P46	neg	No Ct	No Ct	-	NA
			4th symptom day of P46	neg	No Ct	No Ct	-	NA
			5th symptom day of P46	neg	No Ct	No Ct	-	NA
			6th symptom day of P46	neg	No Ct	No Ct	-	NA
			7th symptom day of P46	neg	No Ct	No Ct	-	NA
	26	P50	5th symptom day	neg (31.43)	31.66	27.75	+	7.24E+04
			6th symptom day	pos (18.98)	30.26	26	+	3.60E+05
			7th symptom day	neg (30.48)	28.81	24.94	+	8.39E+05
			8th symptom day	neg (30.92)	28.47	25.91	+	1.98E+05
			9th symptom day	neg (31.00)	27.08	24.25	+	4.33E+05
			10th symptom day	neg (32.71)	32.02	27.91	+	3.36E+04
			11th symptom day	neg	31.13	28.24	+	2.53E+04
			12th symptom day	neg	35.57	32.98	+	8.00E+03
			13th symptom day	neg	No Ct	35.87	+	No Ct
			14th symptom day	neg	No Ct	34.75	+	6.42E+03
		P51	5th symptom day	neg (33.49)	32.75	28.81	+	6.10E+04
			6th symptom day	neg (30.23)	29.63	24.83	+	2.02E+05
			7th symptom day	pos (17.76)	28.75	25.43	+	5.81E+05
			8th symptom day	neg (28.43)	29.13	25.60	+	3.47E+05
			9th symptom day	pos (14.25)	29.47	25.26	+	1.69E+05
			10th symptom day	neg	28.62	25.08	+	1.08E+05
			11th symptom day	neg	24.43	21.12	+	9.22E+06
			12th symptom day	neg	32.36	30.36	+	2.99E+04
			13th symptom day	neg	33.94	30.92	+	6.37E+03
			14th symptom day	neg	32.33	28.81	+	4.78E+04
			15th symptom day	neg	30.67	26.58	+	2.25E+05
			16th symptom day	neg	33.45	30.42	+	No Ct
			17th symptom day	neg	27.09	23.43	+	5.12E+05

## Sheet: S7
	Table S7: Primer sequences
	Primer/probe	Sequence	Reference
	Charité_N_F	CACATTGGCACCCGCAATC	1
	Charité_N_R	GAGGAACGAGAAGAGGCTTG	1
	Charité_N_P	FAM-ACTTCCTCAAGGAACAACATTGCCA-BBQ	1
	USCDC_N1_F	GACCCCAAAATCAGCGAAAT	2
	USCDC_N1_R	TCTGGTTACTGCCAGTTGAATCTG	2
	USCDC_N1_P	FAM-ACCCCGCATTACGTTTGGTGGACC-BHQ1	2

## Sheet: S8
	Table S8: Stability of SARS-CoV-2 on MCE filters and gelatin filters.
		MCE filter				Gelatin filter
	Infectious virus particles	15 min	30 min	1.5 h	2 h	30 min
	10000	+	+	+	-	+
	1000	+	+	-	-	+
	100	+	-	-	-	+
	10	-	-	-	-	+
	1	-	-	-	-	+
	0	-	-	-	-	-
	+: Sample positive in cell culture
	-: Sample negative in cell culture

## Sheet: S9
	Table S9: Comparison of Ct values for five PCR protocols: N Charité, US CDC N1, China CDC N, Institut Pasteur RdRP IP4, and Institut Pasteur RdRP IP2
	Sample	Dilution	N Charité	US CDC N1	China CDC N	RdRP IP4	RdRP IP2
	VoC1	1:10	17.99	13.63	19.86	19.86	16.10
		1:100	22.41	16.49	23.16	17.86	19.90
		1:1000	25.89	19.76	27.24	21.64	23.04
		1:10 000	29.18	23.5	29.76	29.76	27.18
	C1P1	1:10	13.60	9.07	15.41	15.41	11.90
		1:100	16.83	12.81	20.95	13.29	14.39
		1:1000	20.64	15.90	21.64	21.64	17.91
		1:10 000	25.06	18.91	25.16	19.62	21.58
	Fin/20	1:10	27.95	22.71	29.23	23.25	25.97
		1:100	30.98	26.16	32.85	26.36	30.00
		1:1000	34.37	30.56	35.83	30.03	36.05
		1:10 000	No Ct	33.96	40.21	42.26	No Ct
	Negative saliva 1	Undiluted	No Ct	No Ct	NA	NA	NA
	Negative nasal swab 1	Undiluted	No Ct	No Ct	NA	NA	NA
	Negative nasal swab 3	Undiluted	No Ct	No Ct	NA	NA	NA
	Negative nasal swab 4	Undiluted	No Ct	No Ct	NA	NA	NA
	MERS	Undiluted	No Ct	No Ct	NA	NA	NA
	H2O	No Ct	No Ct	No Ct	No Ct	No Ct	No Ct

## Sheet: S10
	Table S10: Culture results from the saliva spike test. Both CPE and growth of contaminants by other microbial flora from the mouth (Cont.) are reported for three different saliva samples with different virus dilutions and culturing protocols.
		PBS		Saliva 1		Saliva 2		Saliva 3		Saliva 1		Saliva 1
		Medium change after 1h		Medium change after 1h		Medium change after 1h		Medium change after 1h		Centrifuge and medium change after 1h		No medium change or centrifugation
	Virus dilution	CPE	Cont.	CPE	Cont.	CPE	Cont.	CPE	Cont.	CPE	Cont.	CPE	Cont.
	1:10	+	-	+	+	+	+	+	+	+	-	+	+
	1:100	+	-	+	+	+	+	+	+	+	-	+	+
	1:1000	+	-	+	+	+	+	+	+	+	-	+	+
	1:10 000	+	-	-	+	+	+	+	+	-	-	+	+
	Unspiked	-	-	-	-	-	-	-	-	-	-	+	-
	Ctrl	-	-	-	-	-	-	-	-	-	-	-	-
	Saliva 1: Saliva before eating
	Saliva 2: Saliva after eating
	Saliva 3: Saliva after eating and rinsing the mouth
